# Supplementary material for: Phenotypic Innovation and Adaptive Constraints in the Evolutionary Radiation of Palaeozoic Crinoids
Source: Sci Rep. 2017 Oct 23;7:13745. doi: 10.1038/s41598-017-13979-9 (PMC5653864; doi:10.1038/s41598-017-13979-9)
Supplement: Supplementary file 2 — Supplementary Info File #1 [file 41598_2017_13979_MOESM2_ESM.txt]

#NEXUS
BEGIN DATA;
	DIMENSIONS NTAX=83 NCHAR=92;
	FORMAT DATATYPE=standard MISSING=?;
MATRIX
Adinocrinus	3	1	1	1	1	4	2	1	2	0	?	1	2	2	1	2	1	1	1	2	1	0	0	2	0	1	0	1	2	1	1	1	1	1	1	0	0	1	0	1	0	2	0	1	1	0	2	0	1
Aesiocrinus	3	1	1	1	0	?	1	1	1	0	?	1	1	1	0	0	1	1	1	1	1	0	0	2	0	0	0	?	2	1	1	1	1	1	1	0	0	2	0	1	0	2	2	1	1	0	2	0	1
Agassizocrinus	1	2	0	1	0	?	0	0	0	2	?	1	0	2	0	0	1	1	0	0	0	0	0	2	0	1	0	0	2	1	1	1	1	0	1	0	0	1	0	1	0	0	0	1	1	0	0	0	0
Amabilicrinus	2	0	0	0	0	?	0	0	0	0	1	0	0	1	0	0	1	1	0	0	1	0	0	2	0	?	0	0	2	1	?	?	?	0	1	0	0	1	0	1	2	1	0	1	1	2	1	0	0
Ampelocrinus	3	1	1	1	0	?	0	1	1	0	1	0	0	1	0	0	1	1	0	0	1	0	0	2	0	1	0	2	2	1	1	1	1	1	1	0	0	2	0	1	1	2	2	1	1	1	2	2	1
Anobasicrinus	3	1	0	1	0	?	1	1	1	0	0	1	0	1	0	0	1	1	0	0	1	0	0	1	?	1	0	0	2	1	1	1	1	1	1	0	0	1	0	1	2	1	0	1	1	2	1	0	0
Aphelecrinus	2	0	0	0	0	?	0	0	0	0	0	0	0	1	0	0	1	1	0	0	1	0	0	2	0	?	0	0	2	1	1	?	?	1	1	0	0	1	0	1	2	1	0	1	1	2	1	0	0
Apographiocrinus	3	1	1	1	0	?	2	1	2	0	?	1	1	1	1	2	1	1	0	2	1	0	0	1	2	1	0	2	2	1	1	1	1	1	1	0	2	2	0	1	?	2	2	1	1	?	2	0	1
Arkacrinus	3	1	1	1	0	?	2	1	2	0	2	1	2	2	0	2	1	1	1	2	1	0	0	2	1	1	0	1	2	1	1	1	1	1	1	1	?	?	2	0	?	?	?	?	0	?	?	?	?
Barycrinus	2	1	0	1	1	3	0	0	0	0	1	0	0	2	0	2	1	1	0	1	1	0	0	0	?	1	1	1	1	0	0	0	0	1	1	0	1	1	0	1	1	0	0	0	0	?	?	?	?
Basleocrinus	2	1	0	1	0	?	0	0	0	2	?	?	0	2	0	0	1	1	0	0	0	0	0	2	0	1	0	0	2	1	1	1	1	1	1	0	2	2	0	?	?	?	?	?	?	?	?	?	?
Botryocrinus	2	0	0	0	0	?	0	0	0	0	1	0	0	1	0	0	1	0	0	0	1	0	0	1	?	0	1	1	0	0	?	?	?	1	1	0	1	1	0	1	0	0	0	0	0	?	?	?	?
Blothrocrinus	2	0	0	0	0	?	0	0	0	0	1	0	0	2	0	0	1	1	0	0	0	0	0	2	0	1	0	0	2	1	1	1	1	1	1	0	0	1	0	1	2	1	0	1	1	2	1	0	1
Bridgerocrinus	1	0	0	0	0	?	0	0	0	0	2	0	0	2	0	0	1	0	0	0	1	0	0	2	0	?	0	0	2	1	?	?	?	1	1	0	0	1	0	1	0	0	0	1	1	?	1	0	0
Bursacrinus	3	0	0	1	1	4	0	0	0	0	0	0	0	2	1	0	1	1	0	0	0	0	0	2	0	1	0	0	2	1	1	1	1	1	1	0	2	2	0	?	?	?	?	?	?	?	?	?	?
Cadocrinus	2	1	0	1	0	?	2	1	2	0	?	0	1	2	0	2	1	1	0	2	1	0	0	2	1	1	0	2	2	1	1	1	1	1	1	0	1	2	0	0	?	?	?	?	0	?	?	?	?
Calceolispongia	3	1	1	1	0	?	2	1	1	0	2	1	1	2	0	2	1	1	0	0	0	0	0	2	0	1	0	?	2	1	1	1	1	1	1	0	0	2	0	1	?	2	2	1	1	?	2	0	1
Delocrinus	3	1	1	1	0	?	2	1	2	0	?	1	1	1	0	2	1	1	0	1	0	0	0	2	0	1	0	0	2	1	1	1	1	1	1	0	2	2	0	1	?	2	?	?	1	?	2	?	?
Cercidocrinus	2	0	0	0	0	?	0	0	0	0	0	0	0	1	0	0	1	1	0	0	1	0	0	2	0	?	0	0	2	1	?	?	1	1	1	0	0	1	0	1	2	0	0	1	1	2	1	0	0
Clathrocrinus	3	1	0	1	0	?	2	1	2	0	?	1	1	1	0	1	1	1	0	0	1	0	0	2	0	1	0	0	2	1	1	1	1	1	1	0	0	1	0	1	0	0	1	0	1	0	1	2	2
Codiacrinus	2	2	0	0	1	0	0	0	0	1	0	0	0	2	0	1	0	0	0	0	0	0	0	0	?	2	1	1	0	0	1	0	0	1	0	?	?	?	?	0	?	?	?	?	0	?	?	?	?
Corematocrinus	2	0	0	0	1	0	0	0	0	0	0	0	0	2	0	0	1	1	0	0	1	0	0	0	?	2	1	0	?	?	?	?	?	1	1	0	2	1	0	1	0	1	1	1	1	2	1	0	0
Corythocrinus	2	0	0	0	0	?	0	0	0	0	2	0	0	2	0	0	1	1	0	0	0	0	0	2	0	1	0	0	2	1	1	1	1	1	1	0	0	2	0	0	?	?	?	?	0	?	?	?	?
Cricocrinus	3	1	0	1	0	?	1	0	2	0	0	0	2	2	0	0	0	1	0	1	1	0	0	2	0	1	0	0	2	1	1	1	1	1	1	1	?	2	2	0	?	?	?	?	0	?	?	?	?
Cromyocrinus	3	2	0	0	0	?	0	0	0	0	?	1	0	1	0	1	1	1	0	1	0	0	0	2	2	1	0	0	2	1	1	1	1	1	1	0	0	1	0	1	2	1	0	1	1	0	1	0	1
Crotalocrinites	2	2	0	1	1	0	0	0	0	0	0	0	0	0	0	1	1	1	0	1	0	0	0	0	?	1	?	0	?	0	?	0	?	1	1	0	0	2	0	0	?	?	?	?	0	?	?	?	?
Cupressocrinities	3	1	1	1	0	?	1	1	1	2	?	?	1	1	0	1	0	1	0	1	1	0	0	2	0	1	0	0	3	1	1	0	0	1	0	?	?	?	?	0	?	?	?	?	0	?	?	?	?
Cupulocrinus	2	0	0	0	0	?	0	0	0	0	1	0	0	1	1	0	1	1	0	0	0	0	0	1	?	1	0	0	1	1	1	1	0	1	1	0	0	0	0	1	2	1	0	0	0	?	?	?	?
Cyathocrinites	2	2	0	0	1	0	0	0	0	0	0	0	0	1	0	1	1	1	0	0	0	0	0	0	?	2	1	1	1	1	0	0	0	1	1	0	1	2	0	0	?	?	?	?	0	?	?	?	?
Cymbiocrinus	3	1	0	1	0	?	2	1	2	0	?	1	1	?	0	2	1	1	0	0	1	0	0	2	0	1	0	0	2	1	1	1	1	1	1	0	0	2	0	1	0	2	2	1	1	0	2	?	1
Decadocrinus	3	1	0	1	0	?	2	1	2	0	0	1	1	1	0	2	1	1	0	0	0	0	0	2	0	1	0	1	2	1	1	1	1	1	1	0	0	1	0	1	0	1	0	1	1	0	1	0	1
Dendrocrinus	2	0	0	0	0	?	0	0	0	0	2	0	0	2	1	0	1	1	0	0	1	0	0	0	?	0	1	1	0	0	?	?	?	1	1	0	0	0	0	1	2	0	0	0	1	2	2	1	1
Diphuicrinus	3	1	0	1	1	4	2	1	2	0	?	1	1	1	0	2	1	1	0	1	?	0	0	2	1	1	0	0	2	1	1	1	1	1	1	0	0	2	0	1	?	2	2	1	1	?	2	?	?
Erisocrinus	2	0	1	0	0	?	1	0	1	0	0	0	0	1	0	1	0	1	0	1	1	0	0	2	0	1	0	0	2	1	1	1	1	1	1	1	?	?	2	0	?	?	?	?	0	?	?	?	?
Eupachycrinus	3	1	0	1	0	?	2	1	2	0	2	1	1	2	0	2	1	1	0	1	0	0	0	2	1	1	0	0	2	1	1	1	1	1	1	0	0	1	0	1	0	0	0	1	1	0	1	0	0
Euspirocrinus	2	1	0	0	0	?	0	0	0	0	0	0	0	1	0	0	1	1	0	0	1	0	0	0	?	2	1	1	0	0	0	0	0	1	1	0	0	1	0	1	2	0	0	1	1	2	0	0	0
Exocrinus	2	1	0	?	0	?	1	1	2	0	?	1	0	1	0	1	1	1	0	0	1	0	0	2	0	1	0	0	2	1	1	1	1	1	1	0	2	2	0	1	0	2	1	1	1	0	2	?	1
Galateacrinus	3	1	0	1	1	4	2	1	2	0	?	1	2	1	0	2	1	1	1	2	1	0	0	2	2	1	0	0	2	1	1	1	1	1	1	0	?	1	0	1	?	0	0	1	1	?	0	0	1
Gasterocoma	1	2	0	0	0	?	0	0	1	2	?	1	0	2	0	1	1	2	0	1	1	0	0	0	?	2	1	1	0	0	1	0	0	1	1	0	1	2	0	0	?	?	?	?	0	?	?	?	?
Glossocrinus	2	0	0	0	1	1	0	0	0	0	0	0	0	1	0	0	1	0	0	0	1	0	0	1	?	1	1	0	0	0	?	1	?	1	1	0	0	1	0	1	0	1	0	1	1	2	1	0	0
Graphiocrinus	4	1	0	1	0	?	2	1	2	0	?	1	2	0	0	2	1	1	1	2	1	0	0	2	0	1	0	1	2	1	1	1	1	1	1	0	2	2	0	0	?	?	?	?	0	?	?	?	?
Hydreionocrinus	3	1	0	1	0	?	0	0	0	0	?	0	0	1	0	?	1	1	0	0	1	0	0	2	0	1	0	1	2	1	1	1	1	1	1	0	0	1	0	1	0	1	0	1	1	0	1	0	0
Indocrinus	1	0	1	1	1	3	0	0	0	1	2	0	0	2	0	2	1	1	0	0	0	0	0	1	?	0	1	1	?	?	?	?	?	?	1	0	1	2	0	0	?	?	?	?	0	?	?	?	?
Laudonocrinus	3	1	0	1	0	?	1	0	2	0	0	1	1	1	0	2	1	1	1	2	1	0	0	1	2	1	0	1	2	1	1	1	1	1	1	0	?	1	0	1	?	1	0	1	1	?	2	0	0
Lecythocrinus	3	0	0	0	0	?	0	0	0	2	?	0	0	2	0	0	1	0	0	0	0	0	0	0	?	?	1	1	0	0	0	0	0	1	1	0	2	2	0	1	2	0	0	1	0	?	?	?	?
Lophocrinus	2	0	0	0	0	?	0	0	0	0	2	0	0	2	0	0	1	0	0	0	0	0	0	1	?	?	?	0	?	?	?	?	?	1	1	0	0	2	0	1	?	2	2	1	1	?	2	?	1
Manicrinus	2	0	0	0	0	?	0	0	0	1	1	0	0	2	1	0	1	1	0	0	0	1	1	0	?	0	1	1	0	0	0	0	0	1	1	0	0	2	0	0	?	?	?	?	0	?	?	?	?
Mastigocrinus	2	0	0	0	0	?	0	0	0	0	2	0	0	2	0	0	1	0	0	0	1	0	0	1	?	0	1	1	0	0	?	1	0	1	1	0	1	2	0	0	?	?	?	?	0	?	?	?	?
Mollocrinus	2	2	0	1	0	?	0	0	0	1	?	0	0	1	0	1	1	1	0	0	0	0	0	0	?	0	1	1	1	1	0	1	?	1	1	0	1	1	0	1	0	0	0	0	0	?	?	?	?
Oligobrachyocrinus	1	0	0	0	1	4	0	0	0	0	2	0	0	2	0	0	?	2	0	0	0	0	?	0	?	0	1	1	1	1	?	?	?	1	?	?	?	?	?	0	?	?	?	?	0	?	?	?	?
Ottawacrinus	1	0	0	0	0	0	0	0	0	0	1	0	0	1	1	0	1	0	0	0	0	1	0	1	?	?	0	0	?	?	?	?	?	1	1	0	2	0	0	1	2	0	0	0	1	2	1	1	2
Pachylocrinus	3	1	0	1	0	?	1	1	2	0	?	0	0	1	0	1	1	1	0	0	0	0	0	1	?	1	0	0	2	1	1	1	1	1	1	0	0	1	0	1	2	1	0	1	1	2	1	0	0
Paradelocrinus	3	1	0	1	0	?	2	1	2	0	?	1	2	2	0	2	0	1	1	2	1	0	0	2	1	1	0	1	2	1	1	1	1	1	1	1	?	2	2	0	?	?	?	?	0	?	?	?	?
Pelecocrinus	2	1	0	1	0	?	0	0	0	0	0	0	0	1	0	0	1	1	0	0	1	0	0	1	?	1	1	1	?	1	1	1	?	1	1	0	0	1	0	1	0	0	0	1	1	2	1	0	0
Petalocrinus	3	1	1	0	0	?	1	1	2	2	?	?	1	2	0	1	0	1	0	0	1	0	0	0	?	0	1	1	0	0	?	0	?	1	0	?	?	?	?	0	?	?	?	?	0	?	?	?	?
Phanocrinus	3	1	0	1	0	?	2	2	2	0	?	1	1	1	0	1	1	1	1	0	0	0	0	2	0	1	0	0	2	1	1	1	?	1	1	0	0	1	0	1	2	1	0	1	1	2	1	0	0
Pirasocrinus	4	1	1	1	0	?	2	1	2	0	?	1	2	2	1	2	1	1	1	2	1	0	0	2	0	1	0	1	2	1	1	1	1	1	1	0	0	1	0	1	2	1	0	1	1	0	2	0	1
Plicodendrocrinus	2	0	0	0	1	1	0	0	0	0	0	0	0	2	0	0	1	1	0	0	1	0	0	0	?	0	1	1	0	0	?	?	?	1	1	0	0	0	0	1	2	0	0	0	1	2	2	1	1
Poteriocrinites	2	0	0	0	0	?	0	0	0	0	1	0	0	1	0	0	1	0	0	0	1	0	1	0	?	0	1	1	1	1	0	0	?	1	1	0	0	1	0	1	2	0	0	1	1	2	0	0	0
Proctothylacocrinus	2	0	0	0	1	0	0	0	0	0	0	0	0	2	0	0	1	1	0	0	0	0	0	1	?	1	0	0	0	0	?	?	?	1	1	0	0	1	0	1	2	0	0	1	1	2	2	0	0
Protencrinus	3	1	1	1	0	?	2	1	2	0	?	1	2	2	0	2	1	1	1	2	1	0	0	2	0	1	0	0	2	1	1	1	1	1	1	1	?	2	2	0	?	?	?	?	0	?	?	?	?
Rhenocrinus	2	0	0	0	0	?	0	0	0	0	0	0	0	0	0	0	1	1	0	0	?	0	0	1	?	1	0	0	?	?	?	?	?	1	1	0	2	1	0	1	?	?	0	1	1	?	?	0	0
Rutkowskicrinus	3	0	0	0	1	1	0	0	0	0	0	0	0	1	1	0	1	1	0	0	1	0	0	1	?	1	0	1	1	1	1	0	0	1	1	0	0	2	0	0	?	?	?	?	0	?	?	?	?
Scotiacrinus	3	1	0	1	1	4	1	1	2	0	?	1	1	1	0	1	1	1	0	1	1	0	0	2	0	1	0	0	2	1	1	1	?	1	1	0	0	1	0	1	2	1	0	1	1	?	1	0	0
Sellardsicrinus	3	1	0	1	0	?	1	1	2	0	0	1	1	1	0	2	1	1	0	1	1	0	0	2	0	1	?	0	2	1	1	1	?	1	1	0	?	1	0	1	?	1	0	1	1	?	1	0	0
Sostronocrinus	2	0	0	0	1	1	0	0	0	0	0	0	0	1	0	0	1	1	0	0	1	0	0	1	?	0	0	0	2	1	1	1	1	1	1	0	0	1	0	1	?	1	0	1	1	?	1	0	0
Scytalocrinus	3	1	0	1	0	?	1	0	1	0	2	1	0	0	0	0	1	1	0	0	1	0	0	2	0	1	0	0	2	1	1	1	1	1	1	0	2	1	0	1	0	1	1	1	1	2	1	1	0
Spaniocrinus	3	1	1	1	0	?	0	0	0	0	0	0	0	0	0	0	0	1	0	0	1	0	0	2	0	1	0	0	2	1	1	1	?	1	0	?	?	?	?	0	?	?	?	?	0	?	?	?	?
Sphaerocrinus	1	2	0	1	1	0	0	0	0	0	0	0	0	1	0	1	1	0	0	0	0	0	0	0	?	1	1	1	0	0	0	0	0	1	1	0	?	1	0	1	?	0	0	0	0	?	?	?	?
Stachyocrinus	3	1	1	1	0	?	2	1	2	0	?	1	2	2	0	2	0	1	1	2	1	0	0	2	0	1	0	0	2	1	1	1	?	1	1	1	?	2	2	0	?	?	?	?	0	?	?	?	?
Staphylocrinus	2	1	0	1	0	?	1	1	2	2	?	1	0	1	0	2	1	1	0	2	0	0	0	2	0	1	0	0	2	1	1	1	1	1	1	0	0	1	0	1	0	1	0	1	1	?	1	0	0
Stellarocrinus	3	1	1	1	1	1	2	1	2	0	0	1	1	1	0	2	1	1	0	1	1	0	0	2	0	1	1	1	2	1	?	1	?	1	1	0	0	2	0	1	0	2	1	1	1	0	2	0	1
Streblocrinus	1	2	0	0	0	?	0	0	0	0	2	0	0	2	1	0	1	2	0	0	0	0	0	0	?	1	1	1	0	0	0	0	0	1	1	0	1	1	0	0	?	?	?	?	0	?	?	?	?
Sundacrinus	2	1	0	1	1	4	0	0	1	0	0	0	0	1	1	1	1	1	0	0	0	0	0	2	0	1	0	2	2	1	1	1	?	1	1	0	0	2	0	1	?	2	2	1	1	?	2	0	?
Sycocrinites	0	2	0	0	0	?	0	0	0	1	2	0	0	2	0	0	1	0	0	0	0	0	0	0	?	0	1	?	0	0	0	0	0	1	0	?	?	?	?	0	?	?	?	?	0	?	?	?	?
Texacrinus	3	1	0	1	0	?	2	1	2	0	?	1	1	1	0	2	1	1	0	1	1	0	0	2	0	1	0	0	2	1	1	?	?	1	1	0	0	2	0	1	0	1	1	1	1	0	1	0	1
Thalamocrinus	1	2	0	1	0	?	0	0	0	0	2	0	0	2	0	0	1	1	0	0	0	0	0	1	?	1	1	0	0	0	0	0	0	1	1	0	2	1	0	1	0	0	0	0	0	?	?	?	?
Thenarocrinus	2	0	0	0	0	?	0	0	0	0	0	0	0	1	0	0	1	1	0	0	0	0	0	1	?	1	0	1	?	?	?	?	?	1	1	0	0	1	1	1	2	0	0	0	1	0	1	2	0
Timorechinus	3	1	1	1	0	?	2	1	2	2	?	1	1	1	1	2	0	1	0	1	1	0	0	2	0	1	0	0	2	1	1	?	?	1	1	0	0	2	2	0	?	?	?	?	0	?	?	?	?
Tribrachyocrinus	2	1	0	1	0	?	1	1	1	1	?	1	0	2	1	1	1	0	0	1	0	0	0	2	0	1	0	0	2	1	1	1	1	1	1	0	0	1	0	1	1	0	0	1	1	?	1	0	0
Trimerocrinus	1	2	0	0	0	?	0	0	0	1	1	0	0	1	1	1	1	0	0	0	0	0	0	2	0	1	0	2	2	1	1	1	1	1	1	0	0	0	0	1	1	0	0	0	0	?	?	?	?
Ulocrinus	1	2	0	0	0	?	0	0	0	0	2	0	0	2	0	0	1	1	0	0	0	0	0	2	0	1	0	0	2	1	1	1	1	1	1	0	0	1	0	1	1	0	1	0	0	?	?	?	?
Zeacrinites	3	1	1	2	0	?	2	1	2	0	2	1	1	2	0	1	1	0	1	1	1	0	0	2	0	1	0	0	2	1	1	1	1	1	1	0	0	1	1	1	2	2	0	1	1	2	2	0	0
;
END;
Begin mrbayes;
	set autoclose=yes nowarn=yes;
	outgroup Cupulocrinus;
[set up likelihood model of character evolution to MkV + gamma distributed rates]
	lset rates=gamma Ngammacat=4 coding=variable;
[set up clade priors based on Wright (2017)]
	constraint Root = 1-27 29-83;
	constraint node1 = 45 47 36 55 26;
	constraint node2 partial = 73 77 69 21 39 : 28 57 45 36 47 55 26 58 32 12 48 78 60 62 63 40 22 4;
	constraint node3 partial = 62 63 40 22 4 : 1-3 5-14 16-21 23-39 41-61 64-65 67-83;
	[Additional constraints]
	constraint node4 partial = 1 57 2 5 17 30 31 3 14 81 82 6 7 8 9 53 24 34 61 70 79 11 13 15 16 18 19 20 23 25 27 68 33 35 37 38 41 42 44 46 52 54 56 64 65 67 71 72 74 76 80 83 4 22 62 40 63 66 : 21 39 43 50 75 73 69 29 49 77 12 48 32 58 26 55 47 45 36;
	constraint node5 partial = [10] 21 39 43 50 75 73 69 29 49 77 12 48 32 58 26 55 47 45 36 78 60 59 : 1 57 2 5 17 30 31 3 14 81 82 6 7 8 9 53 24 34 61 70 79 11 13 15 16 18 19 20 23 25 27 68 33 35 37 38 41 42 44 46 52 54 56 64 65 67 71 72 74 76 80 83 4 22 62 40 63 66;
	constraint node6 partial = [10] 21 39 43 50 75 73 69 29 49 77 12 48 32 58 26 55 47 45 36 [59] : 1 57 2 5 17 30 31 3 14 81 82 6 7 8 9 53 24 34 61 70 79 11 13 15 16 18 19 20 23 25 27 68 33 35 37 38 41 42 44 46 52 54 56 64 65 67 71 72 74 76 80 83 4 22 62 40 63 66 78 60;
	constraint node7 partial = [10] 21 39 43 50 75 73 69 29 49 77 : 1 57 2 5 17 30 31 3 14 81 82 6 7 8 9 53 24 34 61 70 79 11 13 15 16 18 19 20 23 25 27 68 33 35 37 38 41 42 44 46 52 54 56 64 65 67 71 72 74 76 80 83 4 22 62 40 63 66 60 78;
	constraint node8 partial = 69 21 39 73 75 50 43 : 1 57 2 5 17 30 31 3 14 81 82 6 7 8 9 53 24 34 61 70 79 11 13 15 16 18 19 20 23 25 27 68 33 35 37 38 41 42 44 46 52 54 56 64 65 67 71 72 74 76 80 83 4 22 62 40 63 66 12 32 48 58 59;
	constraint node9 = 27 68;
	constraint node10 partial = 2 5 17 30 : 1 3-4 6-16 18-21 23-29 32-83;
[calibrate priors on stratigraphic ranges] [fixed ages are midpoints of geologic stages of species FAD]
calibrate	Adinocrinus	=	fixed(70.0);
calibrate	Aesiocrinus	=	fixed(36.55); [Kasimovian]
calibrate	Agassizocrinus = fixed(66.15);
calibrate	Amabilicrinus	= fixed(108.65);
calibrate	Ampelocrinus	= fixed(58.25);
calibrate	Anobasicrinus	= fixed(34.15); [Kasimovian through Gzhelian]
calibrate	Aphelecrinus	= fixed(66.15);
calibrate	Apographiocrinus = fixed(34.15); [Kasimovian through Gzhelian]
calibrate	Arkacrinus = fixed(50.40);
calibrate	Barycrinus	= fixed(70.0);
[calibrate	Basleocrinus = uniform();]
calibrate	Botryocrinus	= fixed(161.6);
calibrate	Blothrocrinus	= fixed(70.0);
calibrate	Bridgerocrinus	= fixed(84.0);
calibrate	Bursacrinus	=	fixed(84.0);
[calibrate	Cadocrinus	=	fixed(11.15);]
[calibrate	Calceolispongia	= fixed(18.0);]
calibrate	Delocrinus	= fixed(36.55);
calibrate	Cercidocrinus = fixed(70.0);
calibrate	Clathrocrinus = fixed(36.55);
calibrate	Codiacrinus	= fixed(121.7);
calibrate	Corematocrinus	= fixed(108.65);
calibrate	Corythocrinus	= fixed(70.0);
calibrate	Cricocrinus	= fixed(46.30);
calibrate	Cromyocrinus	= fixed(42.3);
calibrate	Crotalocrinites	=	fixed(159.4);
calibrate	Cupressocrinities = fixed(121.7);
calibrate	Cupulocrinus	= fixed(180.3);
calibrate	Cyathocrinites	=	fixed(84.0);
calibrate	Cymbiocrinus	=	fixed(58.25);
calibrate	Decadocrinus	=	fixed(70.0);
calibrate	Dendrocrinus	=	fixed(161.6);
calibrate	Diphuicrinus	=	fixed(50.40);
calibrate	Erisocrinus	= fixed(38.25);
calibrate	Eupachycrinus	=	fixed(66.15);
calibrate	Euspirocrinus	=	fixed(161.6);
calibrate	Exocrinus	=	fixed(36.55);
calibrate	Galateacrinus	=	fixed(42.3);
calibrate	Gasterocoma	=	fixed(121.7);
calibrate	Glossocrinus	=	fixed(108.65);
calibrate	Graphiocrinus	=	fixed(84.0);
calibrate	Hydreionocrinus	=	fixed(70.0);
calibrate	Indocrinus	=	fixed(18.0);
calibrate	Laudonocrinus	=	fixed(36.55);
calibrate	Lecythocrinus	=	fixed(121.7);
calibrate	Lophocrinus	=	fixed(70.0);
calibrate	Manicrinus	=	fixed(156.4);
calibrate	Mastigocrinus	=	fixed(157.5);
[calibrate	Mollocrinus	=	fixed(11.15); ]
calibrate	Oligobrachyocrinus	=	fixed(18.0);
calibrate	Ottawacrinus	=	fixed(180.3);
calibrate	Pachylocrinus	=	fixed(70.0);
calibrate	Paradelocrinus	=	fixed(50.40);
calibrate	Pelecocrinus	=	fixed(70.0);
calibrate	Petalocrinus	=	fixed(161.6);
calibrate	Phanocrinus	=	fixed(58.25);
calibrate	Pirasocrinus	= fixed(42.3);
calibrate	Plicodendrocrinus	=	fixed(180.3);
calibrate	Poteriocrinites	=	fixed(70.0);
calibrate	Proctothylacocrinus	= fixed(116.4);
calibrate	Protencrinus	=	fixed(42.3);
calibrate	Rhenocrinus	= fixed(131.65);
calibrate	Rutkowskicrinus	=	fixed(116.4);
calibrate	Scotiacrinus	=	fixed(70.0);
calibrate	Sellardsicrinus	=	fixed(42.3);
calibrate	Sostronocrinus	=	fixed(84.0);
calibrate	Scytalocrinus	=	fixed(70.0);
calibrate	Spaniocrinus	=	fixed(11.15);
calibrate	Sphaerocrinus	=	fixed(121.7);
calibrate	Stachyocrinus	=	fixed(11.15);
calibrate	Staphylocrinus	=	fixed(58.25);
calibrate	Stellarocrinus	=	fixed(34.18);
calibrate	Streblocrinus	=	fixed(116.4);
calibrate	Sundacrinus	=	fixed(11.15);
calibrate	Sycocrinites	= fixed(70.0);
calibrate	Texacrinus	=	fixed(42.3);
calibrate	Thalamocrinus	=	fixed(150.3);
calibrate	Thenarocrinus	=	fixed(161.6);
calibrate	Timorechinus	= fixed(20.45);
[calibrate	Tribrachyocrinus	=	uniform();]
[calibrate	Trimerocrinus	=	fixed(11.15); ]
calibrate	Ulocrinus	=	fixed(50.40);
calibrate	Zeacrinites	=	fixed(58.25);
delete 51; [delete Ottawacrinus [problematic interpretations of genus morphology]]
[set prior distributions on tree shape and relaxed morphological clock model]
	prset topologypr = constraints(Root, node1, node2, node3, node4, node5, node6, node7, node8,node9, node10);
	prset treeagepr = fixed(185.0);
	prset nodeagepr = calibrated;
	prset brlenspr = clock : fossilization;
	prset speciationpr = exp(10.0);
	prset extinctionpr = beta(1,1);
	prset fossilizationpr = beta(2,2);
	prset samplestrat = diversity 3: 150.40 0, 90.10 0, 54.4 0; [Ord-Sil/Dev = 150.40, Dev/Carb = 90.10, Miss/Penn = 54.4]
	prset sampleprob = 0.008; [5/630 = ~0.008]
	prset clockratepr = normal(0.01, 0.1);
	prset clockvarpr = IGR;
	prset IGRvarpr = exp(10);
[mcmc settings]
	mcmcp ngen= 30000000 samplefreq=3000 printfreq=1000 nruns=2 nchains=4 relburnin=yes burninfrac=0.50 temp = 0.05 savebrlens=yes;
	mcmc;
	sump;
	sumt;
	end;
[truncated: 43 more columns]
